# Supplementary material for: Spearmint (Mentha spicata L.) Phytochemical Profile: Impact of Pre/Post-Harvest Processing and Extractive Recovery
Source: Molecules. 2022 Mar 30;27(7):2243. doi: 10.3390/molecules27072243 (PMC9000270; doi:10.3390/molecules27072243)
Supplement: Supplementary file 1 [file molecules-27-02243-s001.zip]

Archive with 1 entries (1 files):
- molecules-1637098-supplementary.pdf
